# Supplementary material for: Excessive activation of the TLR9/TGF-β1/PDGF-B pathway in the peripheral blood of patients with systemic lupus erythematosus
Source: Arthritis Res Ther. 2017 Mar 29;19:70. doi: 10.1186/s13075-017-1238-8 (PMC5372299; doi:10.1186/s13075-017-1238-8)
Supplement: Supplementary file 1 — Clinical data of the study subjects. (XLS 23 kb) [file 13075_2017_1238_MOESM1_ESM.xls]

## Sheet: Sheet1
Additional file 1：Table S1. Clinical data of the study subjects
	Control	SLE	SLE with LN
Number	56	112	38
Female	54	107	38
Age, median year (range)	43 (20 - 68)	42 (18 - 69)	38 (20 - 63)
SLEDAI	-	12.21 ± 8.5	17.92 ± 2.19
Proteinuria, %	-	51	100
Anti-dsDNA antibody-positive, %	-	75	71
Complement C3, g/L	1.44 ± 0.344	0.71 ± 0.309	0.62 ± 0.323
